# Supplementary material for: Molecular Dynamics Study of the Curvature-Driven Interactions between Carbon-Based Nanoparticles and Amino Acids
Source: Molecules. 2023 Jan 4;28(2):482. doi: 10.3390/molecules28020482 (PMC9861389; doi:10.3390/molecules28020482)
Supplement: Supplementary file 1 [file molecules-28-00482-s001.zip]

Archive with 1 entries (1 files):
- molecules-2125350-supplementary.pdf
